# Supplementary material for: Balancing efficiency and misinterpretation: general practitioners' perspectives on communicating diagnostic test results in the digital era
Source: Fam Pract. 2026 Jan 13;43(1):cmaf113. doi: 10.1093/fampra/cmaf113 (PMC12798535; doi:10.1093/fampra/cmaf113)
Supplement: cmaf113_Supplementary_Data [file cmaf113_supplementary_data.zip]

Archive with 2 entries (2 files):
- Appendix 1_interview guide.pdf
- COREQ checklist.pdf
